# Supplementary material for: A Genome-Wide Survey of Imprinted Genes in Rice Seeds Reveals Imprinting Primarily Occurs in the Endosperm
Source: PLoS Genet. 2011 Jun 23;7(6):e1002125. doi: 10.1371/journal.pgen.1002125 (PMC3121744; doi:10.1371/journal.pgen.1002125)
Supplement: Table S4 — Analysis of imprinted loci for GC content and proximity to annotated transposons and repeats. (XLS) [file pgen.1002125.s011.xls]

## Sheet: Sheet1
Table S4. Analysis of imprinted loci for GC content and proximity to annotated transposons and repeats
		Distance to Closest Transposon (kb)	Average No. Transposons	Average No. Repeats
	GC Content	Mean	(Within 10 kb)	(Within 10 kb)
Genome-wide	0.4356	26.61	0.56	16.33
Maternal	0.4264	27.38	0.35	16.95
Paternal	0.4353	25.44	0.37	16.52
