# Supplementary material for: A Genome-Wide Survey of Imprinted Genes in Rice Seeds Reveals Imprinting Primarily Occurs in the Endosperm
Source: PLoS Genet. 2011 Jun 23;7(6):e1002125. doi: 10.1371/journal.pgen.1002125 (PMC3121744; doi:10.1371/journal.pgen.1002125)
Supplement: Table S5 — Physical distances from imprinted loci to nearest transposon. (XLS) [file pgen.1002125.s012.xls]

## Sheet: Sig_table_cDNA-transpsNReps
Table S5. Physical distances from imprinted loci to nearest transposon
Bias Type	Transcript	Feature	Annotation	Closest transposon bp	Transposons within 10kb	Repeats within 10kb
Mat	LOC_Os01g42270.1	cDNA	transcriptional corepressor LEUNIG, putative	38086	0	18
Mat	LOC_Os01g64810.2	cDNA	zinc finger DHHC domain-containing protein, putative, expressed	115136	0	25
Mat	LOC_Os02g09910.1	cDNA	PHD-finger domain containing protein, putative, expressed	5645	1	13
Mat	LOC_Os02g43460.1	cDNA	required to maintain repression 1, putative	6663	1	11
Mat	LOC_Os02g54510.2	cDNA	protein kinase domain containing protein, expressed	32765	0	4
Mat	LOC_Os02g55560.2	cDNA	protein phosphatase 2C, putative, expressed	34139	0	15
Mat	LOC_Os03g20430.1	cDNA	histone-lysine N-methyltransferase, H3 lysine-9 specific SUVH8, putative, expressed	41550	0	25
Mat	LOC_Os03g22900.1	cDNA	SNF2 family N-terminal domain containing protein, expressed	17603	0	12
Mat	LOC_Os04g28120.1	cDNA	response regulator receiver domain containing protein, expressed	72590	0	20
Mat	LOC_Os04g40090.1	cDNA	zinc finger, ZZ type family protein, expressed	13514	0	16
Mat	LOC_Os04g46290.1	cDNA	ethylene-responsive element-binding protein, putative, expressed	57045	0	18
Mat	LOC_Os04g57920.1	cDNA	OsFBX154 - F-box domain containing protein, expressed	2556	1	15
Mat	LOC_Os05g26040.1-1	Intron	pumilio-family RNA binding repeat containing protein, expressed	13568	0	14
Mat	LOC_Os05g26040.1	cDNA	pumilio-family RNA binding repeat containing protein, expressed	13568	0	14
Mat	LOC_Os05g34310.1	cDNA	no apical meristem protein, putative, expressed	25263	0	19
Mat	LOC_Os05g40790.1	cDNA	CCR4-NOT transcription factor, putative, expressed	19850	0	18
Mat	LOC_Os06g11730.1	cDNA	RNA recognition motif containing protein, putative, expressed	10717	0	25
Mat	LOC_Os06g35970.1	cDNA	meiosis 5, putative, expressed	47698	0	38
Mat	LOC_Os07g09020.1	cDNA	argonaute, putative, expressed	27978	0	18
Mat	LOC_Os07g32380.1	Downstream	protein phosphatase 2C, putative, expressed	1724	1	13
Mat	LOC_Os07g41650.1	cDNA	pectinesterase, putative, expressed	6293	1	12
Mat	LOC_Os08g03470.1	cDNA	MBTB15 - Bric-a-Brac, Tramtrack, Broad Complex BTB domain with Meprin and TRAF Homology MATH domain, expressed	1015	1	19
Mat	LOC_Os08g04290.1	cDNA	WD domain, G-beta repeat domain containing protein, expressed	17910	0	8
Mat	LOC_Os08g09700.1	cDNA	OsFBX270 - F-box domain containing protein, expressed	56261	0	15
Mat	LOC_Os08g27870.1	cDNA	EARLY flowering protein, putative	4313	2	12
Mat	LOC_Os08g38850.1	cDNA	phosphatidylinositol transfer, putative, expressed	31763	0	29
Mat	LOC_Os08g42750.1	cDNA	CAMK_CAMK_like.37 - CAMK includes calcium/calmodulin depedent protein kinases, expressed	21310	0	17
Mat	LOC_Os08g43480.1	cDNA	zinc finger, C3HC4 type family protein, expressed	19954	0	16
Mat	LOC_Os09g03500.1	cDNA	ZOS9-01 - C2H2 zinc finger protein, expressed	8253	2	21
Mat	LOC_Os09g26470.1	cDNA	zinc finger, C3HC4 type family protein, expressed	11407	0	18
Mat	LOC_Os09g34880.1	cDNA	basic region leucine zipper domain containing protein, expressed	83489	0	13
Mat	LOC_Os10g03870.1	cDNA	OsFBX353 - F-box domain containing protein, expressed	38999	0	15
Mat	LOC_Os10g05750.1	cDNA	POEI3 - Pollen Ole e I allergen and extensin family protein precursor, expressed	15239	0	21
Mat	LOC_Os10g37830.1	cDNA	OsFBX391 - F-box domain containing protein, expressed	7066	1	14
Mat	LOC_Os10g39420.1	cDNA	CAMK_CAMK_like.8 - CAMK includes calcium/calmodulin depedent protein kinases, expressed	5330	1	19
Mat	LOC_Os11g13930.1	cDNA	ZF-HD protein dimerisation region containing protein, expressed	1253	1	8
Mat	LOC_Os11g41890.1	cDNA	RNA recognition motif containing protein, putative, expressed	85585	0	19
Pat	LOC_Os01g56110.1	cDNA	RNA recognition motif containing protein, putative	37288	0	8
Pat	LOC_Os01g63250.1	cDNA	josephin, putative, expressed	41427	0	20
Pat	LOC_Os01g69040.1	cDNA	zinc finger, C3HC4 type domain containing protein, expressed	16879	0	23
Pat	LOC_Os02g17190.1	cDNA	MYB family transcription factor, putative, expressed	15182	0	24
Pat	LOC_Os02g21430.1	cDNA	AML1, putative, expressed	11205	0	20
Pat	LOC_Os02g29150.2	cDNA	OsFBO11 - F-box and other domain containing protein, expressed	56495	0	17
Pat	LOC_Os02g35144.1	cDNA	zinc finger, C3HC4 type domain containing protein, expressed	23753	0	21
Pat	LOC_Os02g39920.1	cDNA	AT hook motif family protein, expressed	25713	0	18
Pat	LOC_Os02g57080.1	cDNA	serine/threonine-protein kinase, putative, expressed	111755	0	7
Pat	LOC_Os03g27450.1	cDNA	ADP-ribosylation factor, putative, expressed	15113	0	18
Pat	LOC_Os04g20774.1	cDNA	pumilio-family RNA binding repeat containing protein, expressed	1971	2	9
Pat	LOC_Os04g22240.1	cDNA	zinc finger, C3HC4 type domain containing protein	4578	1	11
Pat	LOC_Os05g05790.1	cDNA	double-stranded RNA binding motif containing protein, expressed	45016	0	6
Pat	LOC_Os06g06870.1	cDNA	zinc finger protein, putative, expressed	17750	0	24
Pat	LOC_Os06g40490.1	cDNA	glycosyl hydrolases family 17, putative, expressed	6574	1	19
Pat	LOC_Os06g42990.1	cDNA	AP2 domain containing protein	2268	2	10
Pat	LOC_Os07g12490.1	cDNA	KH domain containing protein, putative, expressed	4966	1	17
Pat	LOC_Os07g17460.1	cDNA	OsFBL36 - F-box domain and LRR containing protein, expressed	8607	1	11
Pat	LOC_Os07g27300.1	cDNA	RNA-binding protein Luc7-like, putative, expressed	5958	1	17
Pat	LOC_Os07g48180.1-1	Intron	bZIP transcription factor domain containing protein, expressed	14332	0	12
Pat	LOC_Os08g27240.1	cDNA	ARID/BRIGHT DNA-binding domain containing protein	17943	0	23
Pat	LOC_Os09g20650.1	cDNA	OsFBX323 - F-box domain containing protein, expressed	11002	0	16
Pat	LOC_Os10g04980.1	cDNA	OsFBX365 - F-box domain containing protein, expressed	33548	0	10
Pat	LOC_Os10g33940.1	cDNA	auxin response factor 18, putative, expressed	5523	1	33
Pat	LOC_Os10g39780.1	cDNA	protein phosphatase 2C, putative, expressed	81711	0	10
Pat	LOC_Os12g08780.1	cDNA	flavin monooxygenase, putative, expressed	55240	0	23
Pat	LOC_Os12g31350.1	cDNA	SSXT protein, putative, expressed	15101	0	19
