# Supplementary material for: A Genome-Wide Survey of Imprinted Genes in Rice Seeds Reveals Imprinting Primarily Occurs in the Endosperm
Source: PLoS Genet. 2011 Jun 23;7(6):e1002125. doi: 10.1371/journal.pgen.1002125 (PMC3121744; doi:10.1371/journal.pgen.1002125)
Supplement: Table S6 — Imprinted cDNAs, introns, intergenic regions separated into different groups based on the bias values. (XLS) [file pgen.1002125.s013.xls]

## Sheet: Sheet1
Table S6. Imprinted cDNAs, introns, intergenic regions separated into different groups based on the bias values.
		Total	1	1 ↔ 0.91	0.9 ↔ 0.8	0.8 ↔ 0.7	0.7 ↔ 0.6	0.6 ↔ 0.5	0.5 ↔ 0.4	0.4 ↔ 0.3	0.3 ↔ 0.2	0.2 ↔ 0.1
Maternal	cDNA	93	35	27	14	15	2	0	0	0	0	0
	intergenic	66	42	12	12	0	0	0	0	0	0	0
	intron	18	8	8	1	0	0	1	0	0	0	0
Paternal	cDNA	72	31	28	4	2	2	1	1	1	1	1
	intergenic	9	4	0	0	1	1	1	0	1	1	0
	intron	4	3	0	1	0	0	0	0	0	0	0
1: Range is inclusive of the lower bound
