# Supplementary material for: A Genome-Wide Survey of Imprinted Genes in Rice Seeds Reveals Imprinting Primarily Occurs in the Endosperm
Source: PLoS Genet. 2011 Jun 23;7(6):e1002125. doi: 10.1371/journal.pgen.1002125 (PMC3121744; doi:10.1371/journal.pgen.1002125)
Supplement: Table S7 — Candidate and experimentally verified imprinted genes showing sequence homology in rice and Arabidopsis. (XLS) [file pgen.1002125.s014.xls]

## Sheet: Sheet1
Table S7. Candidate and experimentally verified imprinted genes showing sequence homology in rice and Arabidopsis.
Rice Gene ID	Bias	Verification	Rice Annotation	Arabidopsis Gene ID1	Hsieh2 bias	Wolff3 bias	Gehring4 bias	Rank of Arabidopsis to Rice hit5	Arabidopsis to Rice E-value	Arabidopsis to Rice identity (%)	Rank of Rice to Arabidopsis hit5	Rice to Arabidopsis E-value	Rice to Arabidopsis identity (%)
LOC_Os02g35144.1	Paternal	not tested	protein zinc finger, C3HC4 type domain containing protein, expressed	AT4G10160		Paternal		1	1e-31	38.36	3	2e-37	38.49
LOC_Os02g43460.1	Maternal	not tested	required to maintain repression 1, putative	AT2G400206	Maternal			1	1.6e-07	30.77	-	-	-
LOC_Os12g08780.1	Paternal	yes	protein flavin monooxygenase, putative, expressed	AT1G48910(YUCCA10)	Paternal2	Paternal	Predicted	1	2e-113	50.4	2	8e-114	50.4
LOC_Os04g22240.1	Paternal	not tested	protein zinc finger, C3HC4 type domain containing protein	AT1G57800(VIM5)	Paternal2			2	1e-180	51.49	6	1e-175	51.33
LOC_Os05g05790.1	Paternal	not tested	protein double-stranded RNA binding motif containing protein, expressed	AT2G28380(DRB2)	Maternal2			2	5e-78	75.14	1	4e-78	75.14
LOC_Os10g30944.2	Paternal	not tested	protein expressed protein	AT4G11400		Paternal	Predicted	2	2e-27	40.24	1	2e-28	40.24
LOC_Os01g12860.1	Maternal	not tested	protein MYB family transcription factor, putative, expressed	AT4G00540	Maternal2	Maternal		3	5e-51	57.41	10	7e-51	57.41
LOC_Os01g65850.1	Paternal	not tested	protein CHD3-type chromatin-remodeling factor PICKLE, putative	AT4G31900(PICKLE RELATED 2)		Paternal		3	1e-124	38.04	2	7e-125	38.04
LOC_Os05g05780.1	Paternal	not tested	protein chromatin-remodeling complex ATPase chain, putative, expressed	AT4G31900(PICKLE RELATED 2)		Paternal		4	5e-104	42.12	12	3e-110	42.37
LOC_Os02g55560.1	Maternal	yes	protein protein phosphatase 2C, putative, expressed	AT3G17250	Maternal2			5	2e-69	43.25	7	5e-70	43.25
LOC_Os01g12860.1	Maternal	not tested	protein MYB family transcription factor, putative, expressed	AT3G27785			Predicted	7	4e-36	41.3	14	7e-36	41.3
LOC_Os03g20430.1	Maternal	not tested	protein histone-lysine N-methyltransferase, H3 lysine-9 specific SUVH8, putative, expressed	AT2G24740(SUVH8)	Maternal2			7	2e-72	36.74	4	6e-73	36.74
LOC_Os10g33940.1	Paternal	not tested	protein auxin response factor 18, putative, expressed	AT1G77850	Maternal2			7	7e-96	39.71	3	1e-96	40.39
LOC_Os01g12860.1	Maternal	not tested	protein MYB family transcription factor, putative, expressed	AT2G25230			Predicted	8	2e-27	44.8	32	5e-27	44.8
LOC_Os03g20430.1	Maternal	not tested	protein histone-lysine N-methyltransferase, H3 lysine-9 specific SUVH8, putative, expressed	AT1G17770(SUVH7)	Paternal2	Paternal		8	4e-72	36.47	5	1e-72	36.47
LOC_Os01g12860.1	Maternal	not tested	protein MYB family transcription factor, putative, expressed	AT5G40430			Predicted	10	3e-23	42.45	59	7e-23	42.45
LOC_Os06g23460.1	Paternal	not tested	protein KH domain containing protein, putative, expressed	AT2G22600			Predicted	12	5e-20	24.78	28	5e-20	24.78
LOC_Os03g22900.1	Maternal	not tested	protein SNF2 family N-terminal domain containing protein, expressed	AT5G05130			Predicted	13	7e-26	36.36	57	5e-24	36.77
LOC_Os07g09020.1	Maternal	not tested	protein argonaute, putative, expressed	AT1G31290(AGO3)	Maternal2			13	4e-112	30.8	11	7e-111	31.56
LOC_Os10g19960.1	Maternal	not tested	protein beta-galactosidase, putative, expressed	AT4G26140		Maternal		15	0	45.52	11	0	45.52
LOC_Os07g09020.1	Maternal	not tested	protein argonaute, putative, expressed	AT5G21150(AGO9)	Maternal2			20	6e-129	33.41	7	9e-130	33.26
LOC_Os07g28850.1	Maternal	not tested	protein retrotransposon protein, putative, unclassified, expressed	AT5G21150(AGO9)	Maternal2			21	1e-114	31.85	7	5e-113	32.19
LOC_Os05g05780.1	Paternal	not tested	protein chromatin-remodeling complex ATPase chain, putative, expressed	AT5G05130			Predicted	22	5e-20	35.03	46	6e-20	34.71
LOC_Os03g22900.1	Maternal	not tested	protein SNF2 family N-terminal domain containing protein, expressed	AT4G31900(PICKLE RELATED 2)		Paternal		24	5e-39	33.65	36	2e-39	33.44
LOC_Os07g41650.1	Maternal	not tested	protein pectinesterase, putative, expressed	AT1G11590	Maternal			27	4e-42	35.16	42	1e-42	35.16
LOC_Os01g65850.1	Paternal	not tested	protein CHD3-type chromatin-remodeling factor PICKLE, putative	AT5G05130			Predicted	37	2e-18	36.3	48	1e-18	36.3
LOC_Os02g43460.1	Maternal	not tested	protein required to maintain repression 1, putative	AT4G31900(PICKLE RELATED 2)		Paternal		41	1e-21	26.81	15	1e-21	26.89
LOC_Os02g54510.1	Maternal	not tested	protein protein kinase domain containing protein, expressed	AT3G50730			Predicted	48	2e-30	31.88	57	3e-30	31.88
LOC_Os02g54510.1	Maternal	not tested	protein protein kinase domain containing protein, expressed	AT3G50720		Paternal		49	7e-27	32.85	66	1e-26	32.85
LOC_Os02g43460.1	Maternal	not tested	protein required to maintain repression 1, putative	AT5G05130			Predicted	51	2e-11	34.33	34	4e-11	34.33
LOC_Os09g35600.1	Maternal	not tested	protein MATE domain containing protein, expressed	AT3G26590	Maternal	Maternal		54	5e-32	25.33	33	8e-39	25.65
LOC_Os02g57080.1	Paternal	yes	protein serine/threonine-protein kinase, putative, expressed	AT1G24030	Maternal			55	2e-67	43.58	72	1e-67	43.58
LOC_Os02g17190.1	Paternal	not tested	protein MYB family transcription factor, putative, expressed	AT4G00540	Maternal2	Maternal		57	2e-16	37.93	15	9e-17	37.93
LOC_Os05g34310.1	Maternal	yes	protein no apical meristem protein, putative, expressed	AT1G34180	Maternal			70	2e-31	46.09	66	2e-32	37.5
LOC_Os02g57080.1	Paternal	yes	protein serine/threonine-protein kinase, putative, expressed	AT3G24790			Predicted	73	1e-73	43.99	36	6e-73	46.58
LOC_Os10g39780.1	Paternal	yes	protein protein phosphatase 2C, putative, expressed	AT3G17250	Maternal2			77	2e-13	25.89	59	8e-14	25.89
LOC_Os10g39780.3	Paternal	yes	protein protein phosphatase 2C, putative, expressed	AT3G17250	Maternal2			91	7e-12	26.52	57	2e-12	26.52
LOC_Os10g39420.1	Maternal	not tested	protein CAMK_CAMK_like.8 - CAMK includes calcium/calmodulin depedent protein kinases, expressed	AT2G19400		Maternal	Predicted	95	4e-27	28.9	137	2e-27	28.9
LOC_Os02g17190.1	Paternal	not tested	protein MYB family transcription factor, putative, expressed	AT5G40430			Predicted	100	2e-12	37.5	38	2e-12	37.5
LOC_Os02g17190.1	Paternal	not tested	protein MYB family transcription factor, putative, expressed	AT2G25230			Predicted	115	1e-13	40.24	31	2e-13	40.24
LOC_Os02g17190.1	Paternal	not tested	protein MYB family transcription factor, putative, expressed	AT3G27785			Predicted	122	2e-14	35.63	28	2e-14	35.63
LOC_Os01g07940.1	Maternal	not tested	protein AGC_PVPK_like_kin82y.3 - ACG kinases include homologs to PKA, PKG and PKC, expressed	AT2G19400		Maternal	Predicted	155	2e-20	33.9	74	4e-21	33.33
LOC_Os02g57080.1	Paternal	yes	protein serine/threonine-protein kinase, putative, expressed	AT1G51910			Predicted	158	2e-51	40.33	383	6e-52	39.29
LOC_Os02g57080.1	Paternal	yes	protein serine/threonine-protein kinase, putative, expressed	AT1G29730	Maternal			165	2e-63	43.75	123	4e-64	43.75
LOC_Os02g57080.1	Paternal	yes	protein serine/threonine-protein kinase, putative, expressed	AT3G50730			Predicted	262	3e-20	30.81	-	-	-
LOC_Os02g57080.1	Paternal	yes	protein serine/threonine-protein kinase, putative, expressed	AT3G50720		Paternal		342	2e-19	31.75	-	-	-
LOC_Os02g54510.1	Maternal	yes	protein protein kinase domain containing protein, expressed	AT1G24030	Maternal			-	-	-	176	2e-21	39.34
LOC_Os02g54510.1	Maternal	yes	protein protein kinase domain containing protein, expressed	AT1G29730	Maternal			-	-	-	451	5e-17	26.29
LOC_Os02g54510.1	Maternal	yes	protein protein kinase domain containing protein, expressed	AT1G51910			Predicted	-	-	-	99	4e-24	27.81
LOC_Os02g54510.1	Maternal	yes	protein protein kinase domain containing protein, expressed	AT3G24790			Predicted	-	-	-	225	3e-20	31.52
LOC_Os03g56250.1	Paternal	not tested	protein LRR receptor-like protein kinase, putative, expressed	AT1G24030	Maternal			-	-	-	143	1e-27	27.74
LOC_Os03g56250.1	Paternal	not tested	protein LRR receptor-like protein kinase, putative, expressed	AT1G29730	Maternal			-	-	-	357	2e-22	27.19
LOC_Os03g56250.1	Paternal	not tested	protein LRR receptor-like protein kinase, putative, expressed	AT1G51910			Predicted	-	-	-	213	6e-26	26.48
LOC_Os03g56250.1	Paternal	not tested	protein LRR receptor-like protein kinase, putative, expressed	AT3G24790			Predicted	-	-	-	98	2e-29	31.8
1: Red indicates those genes found by Hsieh et al. (2011. PNAS 108:1755-1762) where imprinting is not regulated by MET1, FIE or DME. mRNAs for these genes are hypothesized to be transferred or deposited to the endosperm from surrounding maternal tissues.
2: Information from Hsieh et al. (2011. PNAS 108:1755-1762) who used Arabidopsis ecotypes Col and Ler for analyses. Imprinted genes marked with the superscript of 2 in this column have been experimentally verified from our interpretation of the data.
3: Information from Wolff et al. (2011 unpublished). The Arabidopsis ecotypes Col and Bur were used in these analyses. All imprinted genes listed in this column have been experimentally verified.
4: Information from Gehring et al. (2009. Science 324:1447-1451). Arabidopsis ecotypes used in these analyses were Col and L er. The predicted imprinted genes were identified based on differential DNA methylation analyses between embryo and endosperm. The parental bias of the predicted genes were not experimentally confirmed.
5: Ranks were determined as described in Methods. The rank of 1 means that this is the best match reported in the target genome. Subsequent rank numbers can be interpreted as a measure of the number of genes (rank - 1) with better sequence homology in the target genome than the match reported.
6: This is the best hit for the rice gene Os02g43460 although the E-value is higher than the cut-off (1.00E-10) used for other Arabidopsis matches.
